# Supplementary material for: Leptomeningeal disease and tumor dissemination in a murine diffuse intrinsic pontine glioma model: implications for the study of the tumor-cerebrospinal fluid-ependymal microenvironment
Source: Neurooncol Adv. 2022 Apr 26;4(1):vdac059. doi: 10.1093/noajnl/vdac059 (PMC9209751; doi:10.1093/noajnl/vdac059)
Supplement: vdac059_suppl_Supplementary_Materials [file vdac059_suppl_supplementary_materials.zip]

Archive with 9 entries (9 files):
- vdac059_suppl_Supplementary_Material.docx
- vdac059_suppl_Supplementary_Figure_S1.pptx
- vdac059_suppl_Supplementary_Figure_S2.pptx
- vdac059_suppl_Supplementary_Figure_S3.pptx
- vdac059_suppl_Supplementary_Figure_S4.pptx
- vdac059_suppl_Supplementary_Figure_S5.pptx
- vdac059_suppl_Supplementary_Figure_S6.pptx
- vdac059_suppl_Supplementary_Figure_S7.pptx
- vdac059_suppl_Supplementary_Figure_S8.pptx
